# Supplementary material for: Associations between COVID-19 Vaccination Status and Self-Reported SARS-CoV-2 Infection among 8538 Children Aged 3–17 Years during a Massive COVID-19 Outbreak after China Changed Its Zero-COVID-19 Policy: A Cross-Sectional Survey
Source: Vaccines (Basel). 2023 Aug 22;11(9):1401. doi: 10.3390/vaccines11091401 (PMC10535453; doi:10.3390/vaccines11091401)
Supplement: Supplementary file 1 [file vaccines-11-01401-s001.zip]

Archive with 1 entries (1 files):
- vaccines-2543866-supplementary.pdf
